# Supplementary material for: AI-Driven Prediction of Renal Stone Recurrence Following ECIRS: A Machine Learning Approach to Postoperative Risk Stratification Incorporating 24-Hour Urine Data
Source: J Clin Med. 2025 Jun 7;14(12):4037. doi: 10.3390/jcm14124037 (PMC12193965; doi:10.3390/jcm14124037)
Supplement: Supplementary file 1 [file jcm-14-04037-s001.zip]

Archive with 1 entries (1 files):
- jcm-3661290-supplementary.pdf
